# Supplementary material for: Association of Serum Vitamin D Level with Temporomandibular Disorder Incidence: A Retrospective, Multi-Center Cohort Study Using Six Hospital Databases
Source: Nutrients. 2023 Jun 24;15(13):2860. doi: 10.3390/nu15132860 (PMC10343618; doi:10.3390/nu15132860)
Supplement: Supplementary file 1 [file nutrients-15-02860-s001.zip]

Archive with 1 entries (1 files):
- nutrients-2386915-supplementary.pdf
